# Supplementary material for: Sub-5 nm Gate-Length Monolayer Selenene Transistors
Source: Molecules. 2023 Jul 13;28(14):5390. doi: 10.3390/molecules28145390 (PMC10385583; doi:10.3390/molecules28145390)
Supplement: Supplementary file 1 [file molecules-28-05390-s001.zip]

Archive with 1 entries (1 files):
- molecules-2456759-supplementary.pdf
